# Supplementary material for: Similar genetic profile in early and late stage urothelial tract cancer
Source: J Cancer Res Clin Oncol. 2024 Jul 8;150(7):339. doi: 10.1007/s00432-024-05850-y (PMC11230994; doi:10.1007/s00432-024-05850-y)
Supplement: Supplementary file 1 — Supplementary Material 1 [file 432_2024_5850_MOESM1_ESM.xlsx]

## Sheet: Appendix1.1_TSO_500_genes
Hugo_Symbol	small_var	cpn_var	dna_fusion
ABL1	1	0	1
ABL2	1	0	0
ACVR1	1	0	0
ACVR1B	1	0	0
AKT1	1	0	0
AKT2	1	1	0
AKT3	1	0	0
ALK	1	1	1
ALOX12B	1	0	0
ANKRD11	1	0	0
ANKRD26	1	0	0
APC	1	0	0
AR	1	1	0
ARAF	1	0	0
ARFRP1	1	0	0
ARID1A	1	0	0
ARID1B	1	0	0
ARID2	1	0	0
ARID5B	1	0	0
ASXL1	1	0	0
ASXL2	1	0	0
ATM	1	1	0
ATR	1	0	0
ATRX	1	0	0
AURKA	1	0	0
AURKB	1	0	0
AXIN1	1	0	0
AXIN2	1	0	0
AXL	1	0	0
B2M	1	0	0
BAP1	1	0	0
BARD1	1	0	0
BBC3	1	0	0
BCL10	1	0	0
BCL2	1	0	0
BCL2L1	1	0	0
BCL2L11	1	0	0
BCL2L2	1	0	0
BCL6	1	0	0
BCOR	1	0	0
BCORL1	1	0	0
BCR	1	0	1
BIRC3	1	0	0
BLM	1	0	0
BMPR1A	1	0	0
BRAF	1	1	1
BRCA1	1	1	0
BRCA2	1	1	0
BRD4	1	0	0
BRIP1	1	0	0
BTG1	1	0	0
BTK	1	0	0
C11orf30	1	0	0
CALR	1	0	0
CARD11	1	0	0
CASP8	1	0	0
CBFB	1	0	0
CBL	1	0	0
CCND1	1	1	0
CCND2	1	0	0
CCND3	1	1	0
CCNE1	1	1	0
CD274	1	0	0
CD276	1	0	0
CD74	1	0	1
CD79A	1	0	0
CD79B	1	0	0
CDC73	1	0	0
CDH1	1	0	0
CDK12	1	0	0
CDK4	1	1	0
CDK6	1	1	0
CDK8	1	0	0
CDKN1A	1	0	0
CDKN1B	1	0	0
CDKN2A	1	0	0
CDKN2B	1	0	0
CDKN2C	1	0	0
CEBPA	1	0	0
CENPA	1	0	0
CHD2	1	0	0
CHD4	1	0	0
CHEK1	1	1	0
CHEK2	1	1	0
CIC	1	0	0
CREBBP	1	0	0
CRKL	1	0	0
CRLF2	1	0	0
CSF1R	1	0	0
CSF3R	1	0	0
CSNK1A1	1	0	0
CTCF	1	0	0
CTLA4	1	0	0
CTNNA1	1	0	0
CTNNB1	1	0	0
CUL3	1	0	0
CUX1	1	0	0
CXCR4	1	0	0
CYLD	1	0	0
DAXX	1	0	0
DCUN1D1	1	0	0
DDR2	1	0	0
DDX41	1	0	0
DHX15	1	0	0
DICER1	1	0	0
DIS3	1	0	0
DNAJB1	1	0	0
DNMT1	1	0	0
DNMT3A	1	0	0
DNMT3B	1	0	0
DOT1L	1	0	0
E2F3	1	0	0
EED	1	0	0
EGFL7	1	0	0
EGFR	1	1	1
EIF1AX	1	0	0
EIF4A2	1	0	0
EIF4E	1	0	0
EML4	1	0	0
EP300	1	0	0
EPCAM	1	0	0
EPHA3	1	0	0
EPHA5	1	0	0
EPHA7	1	0	0
EPHB1	1	0	0
ERBB2	1	1	0
ERBB3	1	1	0
ERBB4	1	0	0
ERCC1	1	1	0
ERCC2	1	1	0
ERCC3	1	0	0
ERCC4	1	0	0
ERCC5	1	0	0
ERG	1	0	0
ERRFI1	1	0	0
ESR1	1	1	0
ETS1	1	0	0
ETV1	1	0	1
ETV4	1	0	1
ETV5	1	0	0
ETV6	1	0	1
EWSR1	1	0	1
EZH2	1	0	0
FAM123B	1	0	0
FAM175A	1	0	0
FAM46C	1	0	0
FANCA	1	0	0
FANCC	1	0	0
FANCD2	1	0	0
FANCE	1	0	0
FANCF	1	0	0
FANCG	1	0	0
FANCI	1	0	0
FANCL	1	0	0
FAS	1	0	0
FAT1	1	0	0
FBXW7	1	0	0
FGF1	1	1	0
FGF10	1	1	0
FGF14	1	1	0
FGF19	1	1	0
FGF2	1	1	0
FGF23	1	1	0
FGF3	1	1	0
FGF4	1	1	0
FGF5	1	1	0
FGF6	1	1	0
FGF7	1	1	0
FGF8	1	1	0
FGF9	1	1	0
FGFR1	1	1	0
FGFR2	1	1	1
FGFR3	1	1	1
FGFR4	1	1	0
FH	1	0	0
FLCN	1	0	0
FLI1	1	0	0
FLT1	1	0	0
FLT3	1	0	0
FLT4	1	0	0
FOXA1	1	0	0
FOXL2	1	0	0
FOXO1	1	0	0
FOXP1	1	0	0
FRS2	1	0	0
FUBP1	1	0	0
FYN	1	0	0
GABRA6	1	0	0
GATA1	1	0	0
GATA2	1	0	0
GATA3	1	0	0
GATA4	1	0	0
GATA6	1	0	0
GEN1	1	0	0
GID4	1	0	0
GLI1	1	0	0
GNA11	1	0	0
GNA13	1	0	0
GNAQ	1	0	0
GNAS	1	0	0
GPR124	1	0	0
GPS2	1	0	0
GREM1	1	0	0
GRIN2A	1	0	0
GRM3	1	0	0
GSK3B	1	0	0
H3F3A	1	0	0
H3F3B	1	0	0
H3F3C	1	0	0
HGF	1	0	0
HIST1H1C	1	0	0
HIST1H2BD	1	0	0
HIST1H3A	1	0	0
HIST1H3B	1	0	0
HIST1H3C	1	0	0
HIST1H3D	1	0	0
HIST1H3E	1	0	0
HIST1H3F	1	0	0
HIST1H3G	1	0	0
HIST1H3H	1	0	0
HIST1H3I	1	0	0
HIST1H3J	1	0	0
HIST2H3A	1	0	0
HIST2H3C	1	0	0
HIST2H3D	1	0	0
HIST3H3	1	0	0
HLA0A	1	0	0
HLA0B	1	0	0
HLA0C	1	0	0
HNF1A	1	0	0
HNRNPK	1	0	0
HOXB13	1	0	0
HRAS	1	0	0
HSD3B1	1	0	0
HSP90AA1	1	0	0
ICOSLG	1	0	0
ID3	1	0	0
IDH1	1	0	0
IDH2	1	0	0
IFNGR1	1	0	0
IGF1	1	0	0
IGF1R	1	0	0
IGF2	1	0	0
IKBKE	1	0	0
IKZF1	1	0	0
IL10	1	0	0
IL7R	1	0	0
INHA	1	0	0
INHBA	1	0	0
INPP4A	1	0	0
INPP4B	1	0	0
INSR	1	0	0
IRF2	1	0	0
IRF4	1	0	0
IRS1	1	0	0
IRS2	1	0	0
JAK1	1	0	0
JAK2	1	1	0
JAK3	1	0	0
JUN	1	0	0
KAT6A	1	0	0
KDM5A	1	0	0
KDM5C	1	0	0
KDM6A	1	0	0
KDR	1	0	0
KEAP1	1	0	0
KEL	1	0	0
KIF5B	1	0	0
KIT	1	1	0
KLF4	1	0	0
KLHL6	1	0	0
KMT2B	1	0	0
KMT2C	1	0	0
KMT2D	1	0	0
KRAS	1	1	0
LAMP1	1	1	0
LATS1	1	0	0
LATS2	1	0	0
LMO1	1	0	0
LRP1B	1	0	0
LYN	1	0	0
LZTR1	1	0	0
MAGI2	1	0	0
MALT1	1	0	0
MAP2K1	1	0	0
MAP2K2	1	0	0
MAP2K4	1	0	0
MAP3K1	1	0	0
MAP3K13	1	0	0
MAP3K14	1	0	0
MAP3K4	1	0	0
MAPK1	1	0	0
MAPK3	1	0	0
MAX	1	0	0
MCL1	1	0	0
MDC1	1	0	0
MDM2	1	1	0
MDM4	1	1	0
MED12	1	0	0
MEF2B	1	0	0
MEN1	1	0	0
MET	1	1	0
MGA	1	0	0
MITF	1	0	0
MLH1	1	0	0
MLL	1	0	0
MLLT3	1	0	0
MPL	1	0	0
MRE11A	1	0	0
MSH2	1	0	0
MSH3	1	0	0
MSH6	1	0	0
MST1	1	0	0
MST1R	1	0	0
MTOR	1	0	0
MUTYH	1	0	0
MYB	1	0	0
MYC	1	1	0
MYCL	1	1	0
MYCN	1	1	0
MYD88	1	0	0
MYOD1	1	0	0
NAB2	1	0	1
NBN	1	0	0
NCOA3	1	0	0
NCOR1	1	0	0
NEGR1	1	0	0
NF1	1	0	0
NF2	1	0	0
NFE2L2	1	0	0
NFKBIA	1	0	0
NKX201	1	0	0
NKX301	1	0	0
NOTCH1	1	0	0
NOTCH2	1	0	0
NOTCH3	1	0	0
NOTCH4	1	0	0
NPM1	1	0	0
NRAS	1	1	0
NRG1	1	1	0
NSD1	1	0	0
NTRK1	1	0	1
NTRK2	1	0	1
NTRK3	1	0	0
NUP93	1	0	0
NUTM1	1	0	1
PAK1	1	0	0
PAK3	1	0	0
PAK7	1	0	0
PALB2	1	0	0
PARK2	1	0	0
PARP1	1	0	0
PAX3	1	0	1
PAX5	1	0	0
PAX7	1	0	0
PAX8	1	0	1
PBRM1	1	0	0
PDCD1	1	0	0
PDCD1LG2	1	0	0
PDGFRA	1	1	0
PDGFRB	1	1	0
PDK1	1	0	0
PDPK1	1	0	0
PGR	1	0	0
PHF6	1	0	0
PHOX2B	1	0	0
PIK3C2B	1	0	0
PIK3C2G	1	0	0
PIK3C3	1	0	0
PIK3CA	1	1	0
PIK3CB	1	1	0
PIK3CD	1	0	0
PIK3CG	1	0	0
PIK3R1	1	0	0
PIK3R2	1	0	0
PIK3R3	1	0	0
PIM1	1	0	0
PLCG2	1	0	0
PLK2	1	0	0
PMAIP1	1	0	0
PMS1	1	0	0
PMS2	1	0	0
PNRC1	1	0	0
POLD1	1	0	0
POLE	1	0	0
PPARG	1	0	1
PPM1D	1	0	0
PPP2R1A	1	0	0
PPP2R2A	1	0	0
PPP6C	1	0	0
PRDM1	1	0	0
PREX2	1	0	0
PRKAR1A	1	0	0
PRKCI	1	0	0
PRKDC	1	0	0
PRSS8	1	0	0
PTCH1	1	0	0
PTEN	1	1	0
PTPN11	1	0	0
PTPRD	1	0	0
PTPRS	1	0	0
PTPRT	1	0	0
QKI	1	0	0
RAB35	1	0	0
RAC1	1	0	0
RAD21	1	0	0
RAD50	1	0	0
RAD51	1	0	0
RAD51B	1	0	0
RAD51C	1	0	0
RAD51D	1	0	0
RAD52	1	0	0
RAD54L	1	0	0
RAF1	1	1	0
RANBP2	1	0	0
RARA	1	0	0
RASA1	1	0	0
RB1	1	0	0
RBM10	1	0	0
RECQL4	1	0	0
REL	1	0	0
RET	1	1	1
RFWD2	1	0	0
RHEB	1	0	0
RHOA	1	0	0
RICTOR	1	1	0
RIT1	1	0	0
RNF43	1	0	0
ROS1	1	0	1
RPS6KA4	1	0	0
RPS6KB1	1	1	0
RPS6KB2	1	0	0
RPTOR	1	0	0
RUNX1	1	0	0
RUNX1T1	1	0	0
RYBP	1	0	0
SDHA	1	0	0
SDHAF2	1	0	0
SDHB	1	0	0
SDHC	1	0	0
SDHD	1	0	0
SETBP1	1	0	0
SETD2	1	0	0
SF3B1	1	0	0
SH2B3	1	0	0
SH2D1A	1	0	0
SHQ1	1	0	0
SLIT2	1	0	0
SLX4	1	0	0
SMAD2	1	0	0
SMAD3	1	0	0
SMAD4	1	0	0
SMARCA4	1	0	0
SMARCB1	1	0	0
SMARCD1	1	0	0
SMC1A	1	0	0
SMC3	1	0	0
SMO	1	0	0
SNCAIP	1	0	0
SOCS1	1	0	0
SOX10	1	0	0
SOX17	1	0	0
SOX2	1	0	0
SOX9	1	0	0
SPEN	1	0	0
SPOP	1	0	0
SPTA1	1	0	0
SRC	1	0	0
SRSF2	1	0	0
STAG1	1	0	0
STAG2	1	0	0
STAT3	1	0	0
STAT4	1	0	0
STAT5A	1	0	0
STAT5B	1	0	0
STK11	1	0	0
STK40	1	0	0
SUFU	1	0	0
SUZ12	1	0	0
SYK	1	0	0
TAF1	1	0	0
TBX3	1	0	0
TCEB1	1	0	0
TCF3	1	0	0
TCF7L2	1	0	0
TERC	1	0	0
TERT	1	0	0
TET1	1	0	0
TET2	1	0	0
TFE3	1	0	1
TFRC	1	1	0
TGFBR1	1	0	0
TGFBR2	1	0	0
TMEM127	1	0	0
TMPRSS2	1	0	1
TNFAIP3	1	0	0
TNFRSF14	1	0	0
TOP1	1	0	0
TOP2A	1	0	0
TP53	1	0	0
TP63	1	0	0
TRAF2	1	0	0
TRAF7	1	0	0
TSC1	1	0	0
TSC2	1	0	0
TSHR	1	0	0
U2AF1	1	0	0
VEGFA	1	0	0
VHL	1	0	0
VTCN1	1	0	0
WISP3	1	0	0
WT1	1	0	0
XIAP	1	0	0
XPO1	1	0	0
XRCC2	1	0	0
YAP1	1	0	0
YES1	1	0	0
ZBTB2	1	0	0
ZBTB7A	1	0	0
ZFHX3	1	0	0
ZNF217	1	0	0
ZNF703	1	0	0
ZRSR2	1	0	0
Total	523	59	23

## Sheet: Appendix1.2_DDR_genes
	Hugo_Symbol
1	BRCA1
2	BRCA2
3	RAD50
4	RAD51
5	RAD51B
6	RAD51C
7	RAD51D
8	RAD52
9	RAD54L
10	RAD54B
11	NBN
12	BARD1
13	BRIP1
14	MUS81
15	EME1
16	EME2
17	SLX1A
18	SLX1B
19	GEN1
20	SEM1
21	TOP3A
22	XRCC2
23	XRCC3
24	MRE11
25	RBBP8
26	RPA1
27	BLM
28	PALB2
29	BABAM1
30	BABAM2
31	BRCC3
32	ABRAXAS1
33	EXO1
34	DNA2
35	CHEK2
36	TP53
37	ATM
38	ATR
39	RB1
40	KDM6A
41	ARID1A
42	FANCA
43	FANCC
44	FANCG
45	FANCM
46	FANCD2
47	FANCB
48	FANCE
49	FANCF
50	FANCI
51	FANCL
52	SLX4
53	ERCC1
54	ERCC2
55	ERCC3
56	ERCC4
57	ERCC5
58	ERCC6
59	ERCC8
60	XPA
61	XPC
62	DDB1
63	DDB2
64	GTF2H1
65	GTF2H2
66	GTF2H3
67	GTF2H4
68	GTF2H5
69	LIG1
70	RAD23A
71	RAD23B
72	CDK7
73	CETN2
74	CUL4B
75	CUL4A
76	MNAT1
77	UVSSA
78	MMS19
79	MSH2
80	MSH6
81	MLH1
82	PMS2
83	EPCAM
