# Supplementary material for: Similar genetic profile in early and late stage urothelial tract cancer
Source: J Cancer Res Clin Oncol. 2024 Jul 8;150(7):339. doi: 10.1007/s00432-024-05850-y (PMC11230994; doi:10.1007/s00432-024-05850-y)
Supplement: Supplementary file 2 — Supplementary Material 2 [file 432_2024_5850_MOESM2_ESM.xlsx]

## Sheet: TCGA-cohort
Hugo_Symbol	mutations	variant	Level	Treatment	References (PMID or link)
FGFR3	23	p.R248C, p.S249C	LEVEL_1	Erdafitinib, AZD4547	31340094;26438159;21119661;31088831;29848605;35344029;26324363;25169980;27870574;23082000;30745300;Siefker-Radtke et al. Abstract#4503, ASCO 2018(https://meetinglibrary.asco.org/record/160559/abstract);Brichory F et al. Abstract# 2088, AACR 2017(http://cancerres.aacrjournals.org/content/77/13_Supplement/2088)
ERCC2	20	p.Y72C, p.S44L, p.Y209C, p.T484M, p.N238S, p.E606Q, p.H659Y, p.Y14C, p.S246F, p.G607A	LEVEL_3A	Cisplatin	12208738;25096233;29980530;27310333
HRAS	11	p.Q61K, p.G13R, p.Q61L, p.G13D, p.G13V, p.K117N, p.G12D	LEVEL_3A	Tipifarnib	32636318;Ho et al. Abstract# 6504, ASCO 2020(https://meetings.asco.org/abstracts-presentations/185451)
TP53	3	p.Y220C	LEVEL_3A	PC14586	Dumble et al. Abstract# LB006, AACR 2021(https://aacrjournals.org/cancerres/article/81/13_Supplement/LB006/669897/Abstract-LB006-PC14586-The-first-orally);Dumbrava et al. Abstract# 3003, ASCO 2022(https://ascopubs.org/doi/abs/10.1200/JCO.2022.40.16_suppl.3003)
AKT1	1	p.E17K	LEVEL_3B	AZD5363	22294718;28489509;26351323;23394218
ATM	17	p.S403*, p.Q781*, p.W1026Lfs*22, p.Q1276*, p.K3053*, p.X2643_splice, p.H2038N, p.R1466*, p.X2191_splice, p.X2326_splice, p.X1249_splice, p.Q1636*, p.I2888L, p.E2221*, p.R250*, p.Q1839*	LEVEL_3B	Olaparib,Talazoparib+Enzalutamide	32343890;37285865
ATR	2	p.R2148*, p.W1196*	LEVEL_3B	Talazoparib+Enzalutamide	37285865
BRCA1	5	p.E1731*, p.M1689I, p.Q1281*, p.Q667*, p.E1004*	LEVEL_3B	Olaparib,Talazoparib,Olaparib+Bevacizumab,Rucaparib,Olaparib+Abiraterone+Prednisone,Niraparib,Olaparib+Abiraterone+Prednisolone,Talazoparib+Enzalutamide	36082969;25366685;24882434;30110579;36394867;30563931;Dhawan et al. Abstract# 2527, ASCO 2017(https://ascopubs.org/doi/abs/10.1200/JCO.2017.35.15_suppl.2527);32795228;36795891;Clarke et al. Abstract# LBA16, ASCO GUCS 2023(https://ascopubs.org/doi/abs/10.1200/JCO.2023.41.6_suppl.LBA16);30948273;27717299;31562799;37285865
BRCA2	7	p.S1720Ffs*7, p.Q2731*, p.Q2157*, p.S1882*, p.S76*, p.E2129*, p.Q2870*	LEVEL_3B	Olaparib,Talazoparib,Olaparib+Bevacizumab,Rucaparib,Olaparib+Abiraterone+Prednisone,Niraparib,Olaparib+Abiraterone+Prednisolone,Talazoparib+Enzalutamide	25366685;30285518;30345884;24882434;Penson et al. Abstract# 5506, ASCO 2019(https://meetinglibrary.asco.org/record/173435/abstract);30110579;36394867;30563931;Dhawan et al. Abstract# 2527, ASCO 2017(https://ascopubs.org/doi/abs/10.1200/JCO.2017.35.15_suppl.2527);32795228;36795891;Clarke et al. Abstract# LBA16, ASCO GUCS 2023(https://ascopubs.org/doi/abs/10.1200/JCO.2023.41.6_suppl.LBA16);30948273…
BRIP1	3	p.E1126Kfs*24, p.S653*, p.S1056*	LEVEL_3B	Olaparib	32343890
CDK12	2	p.Q695*, p.S256*	LEVEL_3B	Olaparib,Talazoparib+Enzalutamide Pembrolizumab,Nivolumab,Cemiplimab	32343890;37285865;29906450
CHEK2	2	p.T43Kfs*33, p.S399*	LEVEL_3B	Olaparib,Talazoparib+Enzalutamide	32343890;37285865
ERBB2	34	p.V777L, p.S310F, p.T733I, p.S653C, p.R678Q, p.G776S, p.G222C, p.T862A, p.D769Y, p.S310Y, p.V842I, p.R103Q, p.L755S	LEVEL_3B	Ado-Trastuzumab Emtansine,Neratinib,Trastuzumab Deruxtecan,Trastuzumab+Pertuzumab+Docetaxel	31588020;29989854;30206164;23220880;29420467;34534430;15059883;19934333;28959366;35073148
IDH1	1	p.R132H	LEVEL_3B	Ivosidenib,Vorasidenib	23393090;29860938;23558169;Hansen et al. Abstract# 3734, ASH 2014(http://www.bloodjournal.org/content/124/21/3734?sso-checked=true);Dohner et al. Abstract# 7042, ASCO 2022(https://ascopubs.org/doi/abs/10.1200/JCO.2022.40.16_suppl.7042);37272516
MTOR	1	p.L2209V	LEVEL_3B	Temsirolimus Everolimus	26831717;24631838;27482884;30327302;24622468
NBN	2	p.X691_splice, p.Q448*	LEVEL_3B	Talazoparib+Enzalutamide	37285865
NRAS	3	p.Q61K, p.Q61R	LEVEL_3B	Binimetinib	28284557;16273091
PALB2	1	p.Q613*	LEVEL_3B	Olaparib,Rucaparib,Talazoparib+Enzalutamide	32343890;33970687;Brown et al. Abstract# 734, ASCO 2023(https://ascopubs.org/doi/abs/10.1200/JCO.2023.41.4_suppl.734);37285865
PIK3CA	64	p.P471A, p.E542K, p.H1047L, p.E545K, p.E600K, p.E453K, p.E453Q, p.R115L, p.M1004V, p.E545Q, p.Q546P, p.H1047R, p.E365K, p.G118D, p.G1049R, p.Q546R, p.M1043I, p.E545G, p.Q546K, p.N345K	LEVEL_3B	Alpelisib+Fulvestrant RLY-2608 | NA Alpelisib+Fulvestrant LOXO-783,RLY-2608	25877889;31091374;30543347;Pazolli et al. Abstract# P5-16-10, SABCS 2021(https://aacrjournals.org/cancerres/article/82/4_Supplement/P5-16-10/681459);Pazolli et al. Abstract# P251, TARG 2021(https://aacrjournals.org/mct/article/20/12_Supplement/P251/676005/Abstract-P251-Discovery-and-characterization-of) | 25877889;31091374;30543347;Klippel et al. Abstract# P142, AACR-NCI-EORTC 2021(https://aacrjo…
RAD51C	3	p.Y224H, p.P21T	LEVEL_3B	Olaparib,Talazoparib+Enzalutamide	32343890;37285865
TSC1	19	p.X422_splice, p.E911*, p.S836*, p.E577*, p.X737_splice, p.R190Pfs*20, p.L45Wfs*17, p.R692*, p.Q328*, p.Y185*, p.L536*, p.Q516*, p.S163*, p.I157Ffs*60, p.E931*, p.S871*, p.X798_splice	LEVEL_3B	Everolimus	23158522
TSC2	1	p.L830V	LEVEL_3B	ABI-009,Everolimus	Wagner et al. Abstract# 11516, ASCO 2020(https://ascopubs.org/doi/abs/10.1200/JCO.2020.38.15_suppl.11516);Wagner et al. Abstract# 11005, ASCO 2019(https://ascopubs.org/doi/abs/10.1200/JCO.2019.37.15_suppl.11005);23158522
ARID1A	78	p.Q1331*, p.X451_splice, p.R1528*, p.P947Hfs*21, p.Q802Vfs*32, p.Q386*, p.Q393*, p.Y500Lfs*123, p.Q557*, p.S1242Rfs*16, p.Q515*, p.N1040Sfs*6, p.Q678*, p.S617*, p.E2250Vfs*27, p.S634*, p.S664*, p.Q2207*, p.N820Mfs*5, p.Q1095*, p.Q1584*, p.E2035*, p.N1471Kfs*20, p.S1085*, p.Q589*, p.M918Kfs*19, p.X960_splice, p.E1032*, p.Q1200*, p.M1564Hfs*8, p.S2264*, p.D1850Gfs*4, p.R1446*, p.R2158*, p.P508Afs*1…	LEVEL_4	Tazemetostat,PLX2853	25686104;32506298;31913353;37797273;29760405
CDKN2A	17	p.Y44*, p.H83Y, p.D108Y, p.R80*, p.M53I, p.N42Rfs*75, p.X51_splice, p.R24G, p.P48L, p.D108N, p.A40Gfs*7, p.G89Lfs*30, p.F90Lfs*30, p.D84N	LEVEL_4	Palbociclib,Ribociclib,Abemaciclib	19874578;24495407;25941111;29232554;28283584
FGFR2	3	p.K659N, p.N549K, p.M537I	LEVEL_4	Erdafitinib,RLY-4008,AZD4547	26438159;31088831;35344029;25169980;27870574;23082000;31340094;30745300;Brichory F et al. Abstract# 2088, AACR 2017(http://cancerres.aacrjournals.org/content/77/13_Supplement/2088);37270847;Borad et al. Abstract# 4009, ASCO 2023(https://ascopubs.org/doi/abs/10.1200/JCO.2023.41.16_suppl.4009?af=R)
KDM6A	71	p.D1062Efs*2, p.Q555*, p.T521Nfs*22, p.Q517*, p.X1183_splice, p.L277Wfs*48, p.Q117Rfs*63, p.S1061*, p.X1292_splice, p.Q191*, p.R1001*, p.W127*, p.X1293_splice, p.Q1147*, p.X129_splice, p.L533Tfs*20, p.E999*, p.M176Lfs*5, p.X219_splice, p.R511*, p.Q1359Tfs*26, p.Q542*, p.D1360Tfs*8, p.Q274Pfs*9, p.Q677*, p.Q1212*, p.A1328Lfs*28, p.E206Kfs*36, p.V518Efs*26, p.X148_splice, p.Q1229*, p.S295*, p.V550G…	LEVEL_4	Tazemetostat	24123378;28228601;29045832
NF1	11	p.Q756*, p.Q1341*, p.T1730Pfs*4, p.X2235_splice, p.S1078*, p.Q1010*, p.E2501*, p.T1589Rfs*2, p.W221*, p.L952Yfs*19	LEVEL_4	Trametinib,Cobimetinib	31151904;24576830;26936308;24535670;Romo et al. Abstract# e13562, ASCO 2019(https://ascopubs.org/doi/abs/10.1200/JCO.2019.37.15_suppl.e13562)
PTEN	9	p.E285Kfs*3, p.L112P, p.Q17*, p.Q214*, p.Y177*, p.H93R, p.X343_splice, p.Q245*	LEVEL_4	GSK2636771,AZD8186	28645941;34281912;Hansen et al. Abstract# 2570, ASCO 2017(http://ascopubs.org/doi/abs/10.1200/JCO.2017.35.15_suppl.2570)
KRAS	15	p.L19F, p.G12C, p.G12R, p.G13D, p.G12D, p.G12V, p.A59G, p.Q61H	LEVEL_4, LEVEL_3B	Trametinib,Cobimetinib,Binimetinib | Adagrasib+Cetuximab,Sotorasib,Adagrasib,Adagrasib+Panitumumab,Sotorasib+Cetuximab,Sotorasib+Panitumumab RMC-6236,Trametinib,Cobimetinib,Binimetinib | MRTX-1133,RMC-6236,Trametinib,ASP3082,Cobimetinib,Binimetinib	33933896;25435214;24746704;23934108 | 36546659;Kuboki et al. Abstract# 45MO, ESMO 2022(https://www.annalsofoncology.org/article/S0923-7534(22);34096690;32955176;37098232;Johnson et al. Abstract# LBA10, ESMO 2022(https://oncologypro.esmo.org/meeting-resources/esmo-congress/sotorasib-versus-docetaxel-for-previously-treated-non-small-cell-lung-cancer-with-kras-g12c-mutation-codebreak-200-phase-iii-s…

## Sheet: Phase1_cohort
Hugo_Symbol	mutations	variant	Level	Treatment	References (PMID or link)
FGFR3	4	p.S249C	LEVEL_1	Erdafitinib, AZD4547	31340094;26438159;21119661;31088831;29848605;35344029;26324363;25169980;27870574;23082000;30745300;Siefker-Radtke et al. Abstract#4503, ASCO 2018(https://meetinglibrary.asco.org/record/160559/abstract);Brichory F et al. Abstract# 2088, AACR 2017(http://cancerres.aacrjournals.org/content/77/13_Supplement/2088)
BRAF	1	p.K601E	LEVEL_3B	Trametinib, PLX8394	28344857;24933606;23248257;22798288;29903896;26466569;28659148;28783719;30559419;Janku et al. Abstract# B176, AACR-NCI-EORTC 2017(http://mct.aacrjournals.org/content/17/1_Supplement/B176)
BRCA1	1	p.Q74*	LEVEL_3B	Olaparib,Talazoparib,Olaparib+Bevacizumab,Rucaparib,Olaparib+Abiraterone+Prednisone,Niraparib,Olaparib+Abiraterone+Prednisolone,Talazoparib+Enzalutamide	36082969;25366685;24882434;30110579;36394867;30563931;Dhawan et al. Abstract# 2527, ASCO 2017(https://ascopubs.org/doi/abs/10.1200/JCO.2017.35.15_suppl.2527);32795228;36795891;Clarke et al. Abstract# LBA16, ASCO GUCS 2023(https://ascopubs.org/doi/abs/10.1200/JCO.2023.41.6_suppl.LBA16);30948273;27717299;31562799;37285865
EGFR	2	p.D770_N771insGF, p.S768_D770dup	LEVEL_3B	Amivantamab,Poziotinib,CLN-081,Mobocertinib	32414908;34339292;35820397;27188206;29686424;Heymach et al. Abstract# OA02.06, WCLC 2018(https://wclc2018.iaslc.org/wp-content/uploads/2018/09/WCLC2018-Abstract-Book_vF-LR-REV-SEPT-25-2018.pdf);31467113;Yu et al. Abstract# 9007, ASCO 2022(https://ascopubs.org/doi/abs/10.1200/JCO.2022.40.16_suppl.9007);33632775;33632773;Ramalingham et al. Abstract # 9014, ASCO 2021(https://ascopubs.org/doi/abs/10.…
ERBB2	3	p.S310F, p.S310Y	LEVEL_3B	Ado-Trastuzumab Emtansine,Neratinib,Trastuzumab Deruxtecan,Trastuzumab+Pertuzumab+Docetaxel	31588020;29989854;30206164;23220880;29420467;34534430;15059883;19934333;28959366;35073148
FANCA	1	p.S251*	LEVEL_3B	Talazoparib+Enzalutamide	37285865
NBN	1	p.L333*	LEVEL_3B	Talazoparib+Enzalutamide	37285865
PIK3CA	5	p.E542K, p.E545K, p.Q546R, p.E453K, p.E545G	LEVEL_3B	Alpelisib+Fulvestrant RLY-2608	25877889;31091374;30543347;Pazolli et al. Abstract# P5-16-10, SABCS 2021(https://aacrjournals.org/cancerres/article/82/4_Supplement/P5-16-10/681459);Pazolli et al. Abstract# P251, TARG 2021(https://aacrjournals.org/mct/article/20/12_Supplement/P251/676005/Abstract-P251-Discovery-and-characterization-of)
RET	1	p.C618Y	LEVEL_3B	Selpercatinib	Wirth et al. Abstract# LBA93, ESMO 2019(https://www.sciencedirect.com/science/article/pii/S0923753419604539)
TSC1	1	p.Q654Tfs*34	LEVEL_3B	Everolimus	23158522
TSC2	1	p.X325_splice	LEVEL_3B	ABI-009,Everolimus	Wagner et al. Abstract# 11516, ASCO 2020(https://ascopubs.org/doi/abs/10.1200/JCO.2020.38.15_suppl.11516);Wagner et al. Abstract# 11005, ASCO 2019(https://ascopubs.org/doi/abs/10.1200/JCO.2019.37.15_suppl.11005);23158522
ARID1A	3	p.E2250Vfs*27, p.S744*, p.S2269*	LEVEL_4	Tazemetostat,PLX2853	25686104;32506298;31913353;37797273;29760405
KDM6A	5	p.S773*, p.W1064*, p.T1417Qfs*11, p.R380*, p.A316Kfs*10	LEVEL_4	Tazemetostat	24123378;28228601;29045832
