# Supplementary material for: Similar genetic profile in early and late stage urothelial tract cancer
Source: J Cancer Res Clin Oncol. 2024 Jul 8;150(7):339. doi: 10.1007/s00432-024-05850-y (PMC11230994; doi:10.1007/s00432-024-05850-y)
Supplement: Supplementary file 3 — Supplementary Material 3 [file 432_2024_5850_MOESM3_ESM.xlsx]

## Sheet: Sheet1
Patient number	histology	first_line	cycles_firstline	response_at_eot_firstline	second_line	cycles_second_line	third_line	cycles_thirdline
1	Urothelial carcinoma	MVAC	6	PD	NA	NA	NA	NA
2	Planocellular urothelial carcinoma	cis/gem	6	PR	Vinflunin	2	Olaparib	6 months on treatment
3	Urothelial carcinoma	cis/gem	6	PD	Vinflunin+Pemetrexed (Vintrex)	3	NA	NA
4	Planocellular urothelial carcinoma	MVAC	4	PD	carbo/gemc	4	Carbo/gemc (reinduction)	3
5	Urothelial carcinoma	cis/gem	6	SD	carbo/gemc	3	Vinflunin (etoposide i 4. linje due to neuroendcrine component)	1
6	Urothelial carcinoma	cis/gem	6	PR	Vinflunin	9	Atezolizumab-CD40(phase1)	6
7	Planocellular urothelial carcinoma	cis/gem	3	SD	Vinflunin	2	Pembrolizumab	3
8	Urothelial carcinoma	cis/gem	8	CR	Vinflunin	3		4
9	Urothelial carcinoma	cis/gem	6	CR	Vinflunin	3	Carbo/gemc
10	Urothelial carcinoma	cis/gem	5	PR	Vinflunin	6
11	Urothelial carcinoma	cis/gem	6	PR	Vinflunin	6
12	Small cell endocrine	carbo/eto/topo	6	PD	NA	NA	NA	NA
13	Planocellular urothelial carcinoma	cis/gem	1	SD	Taxol/xeloda	6	NA	NA
14	Urothelial carcinoma	cis/gem	6	PD	Pembrolizumab	51	NA	NA
15	Small cell endocrine	cis/gem	6	PR	Pembrolizumab	20	NA	NA
16	Urothelial carcinoma	cis/gem	5	SD	Vinflunin	3	NA	NA
17	Urothelial carcinoma	cis/gem	6	PR	cis/gem reind - skift til carbo/gemc efter 1 serie	5	Vinflunin	9
18	Urothelial carcinoma	carbo/gem	5	PD	Pembrolizumab	3		NA
19	Urothelial carcinoma	cis/gem	4	CR	Pembrolizumab	21	Vinflunin	4
20	Urothelial carcinoma	cis/gem	4	PR	Pembrolizumab	3	Enfortumab-vedotin (protocol)	6
21	Urothelial carcinoma	cis/gem	3	PD	Pembrolizumab	9	Vinflunin	1
22	Urothelial carcinoma	cis/gem	6	PR	Pembrolizumab	3	NA	NA
23	Urothelial carcinoma	cis/gem	4	CR	Pembrolizumab	3	NA	NA
24	Urothelial carcinoma	cis/gem	6	CR	cis/gem reind	2	NA	NA
25	Urothelial carcinoma	cis/gem	4	CR	cis/gem reind	6	Pembrolizumab	3
26	Urothelial carcinoma	cis/gem	6	PR	Pembrolizumab	3	NA	NA
27	Urothelial carcinoma	cis/gem	6	PD	Pembrolizumab	9	Vinflunin	6
28	Urothelial carcinoma	cis/gem	6	PD	Atezolizumab	19	NA	NA
29	Urothelial carcinoma	cis/gem	3	PD	Atezolizumab	16	NA	NA
30	Urothelial carcinoma	cis/gem	6	PD	Atezolizumab	3	Vinflunin	7
31	Urothelial carcinoma	carbo/gem	6	PR	Avelumab maintenance	10	NA	MA

## Sheet: Sheet2
Patient	histology	first_line	cycles_firstline	response_at_eot_firsline	second_line	cycles_second_line	third_line	cycles_thirdline	Phase1_Protocol
1	Urothelial carcinoma	MVAC	NA			NA		NA
2	Planocellular urothelial carcinoma	cis/gem	6	PR	Vinflunin	2	Olaparib	6 months
3	Urothelial carcinoma	cis/gem	6		Vinflunin+Pemetrexed (Vintrex)	3
4	Planocellular urothelial carcinoma	MVAC	4	CR	carbo/gemc	4	Carbo/gemc (reinduction)	3
5	Urothelial carcinoma	cis/gem	6	SD	carbo/gemc	3	Vinflunin (etoposide i 4. linje grundet neuroendcrine komponent)	1
6	Urothelial carcinoma	cis/gem	6	PR	Vinflunin	9			non-targeted treatment
7	Planocellular urothelial carcinoma	cis/gem	3	SD	Vinflunin	2	Pembrolizumab	3
8	Urothelial carcinoma	cis/gem	8	CR	Vinflunin	3			non-targeted treatment
9	Urothelial carcinoma	cis/gem	6	CR	Vinflunin	3	Carbo/gemc (reinduction)
10	Urothelial carcinoma	cis/gem	5	PR	Vinflunin	6			non-targeted treatment
11	Urothelial carcinoma	cis/gem	6	PR	Vinflunin	6			FGFR3 targeted treatment
12	Small cell endocrine	carbo/eto/topo
13	Planocellular urothelial carcinoma	cis/gem	1	SD	Taxol/xeloda	6
14	Urothelial carcinoma	cis/gem	6		Pembrolizumab	51
15	Small cell endocrine	cis/gem	6	PR	Pembrolizumab	20			ERBB2 targeted treatment
16	Urothelial carcinoma	cis/gem	5	SD	Vinflunin	3
17	Urothelial carcinoma	cis/gem	6	PR	cis/gem reind - skift til carbo/gemc efter 1 serie	5	Vinflunin	9	Non-targeted treatment
18	Urothelial carcinoma	carbo/gem	5	PD	Pembrolizumab	3			Non-targeted treatment
19	Urothelial carcinoma	cis/gem	4	CR	Pembrolizumab	21	Vinflunin	4	ERBB2 targeted treatment
20	Urothelial carcinoma	cis/gem	4	PR	Pembrolizumab	3	Nectin-4 targeted ADC (protocol)	6
21	Urothelial carcinoma	cis/gem	3	PD	Pembrolizumab	9	Vinflunin	1
22	Urothelial carcinoma	cis/gem	6	PR	Pembrolizumab	3		NA
23	Urothelial carcinoma	cis/gem	4	CR	Pembrolizumab	3		NA
24	Urothelial carcinoma	cis/gem	6	CR	cis/gem reind	2		NA
25	Urothelial carcinoma	cis/gem	4	CR	cis/gem reind	6	Pembrolizumab	3	FGFR3 targeted treatment
26	Urothelial carcinoma	cis/gem	6	PR	Pembrolizumab	3		NA
27	Urothelial carcinoma	cis/gem	6	PD	Pembrolizumab	9	Vinflunin	6
28	Urothelial carcinoma	cis/gem	6	PD	Atezolizumab	19
29	Urothelial carcinoma	cis/gem	3	PD	Atezolizumab	16
30	Urothelial carcinoma	cis/gem	6	PD	Atezolizumab	3	Vinflunin	7
31	Urothelial carcinoma	carbo/gem	6	PR	Avelumab maintenance	10
